# Supplementary material for: The Expression of LIGHT Was Increased and the Expression of HVEM and BTLA Were Decreased in the T Cells of Patients with Rheumatoid Arthritis
Source: PLoS One. 2016 May 16;11(5):e0155345. doi: 10.1371/journal.pone.0155345 (PMC4868345; doi:10.1371/journal.pone.0155345)
Supplement: S1 Table — (XLSX) [file pone.0155345.s002.xlsx]

## Sheet: patients
No	gender	BTLACD3/CD3	BTLACD4/CD3CD4	BTLACD8/CD3CD8	LightCD3/CD3	Light+CD8-/CD3+CD8-	LightCD8+/CD3CD8	HVEMCD3/CD3	HVEMCD4/CD3CD4	HVEMCD8/CD3CD8	CRP	RF	压痛指数/压痛关节个数	肿胀指数/肿胀关节个数
1	F	67.9	78.8	47.7	40.4	28.6	66.5	95.5	98.2	83	22.70	221.00	17	14
2	F	48.2	61.7	22.3	37.1	32.5	48	92.3	92.1	82.3	1.54	42.40	15	9
3	M	73.5	84.3	53.6	44.3	27.1	62.3	88.7	95.9	68.2	2.35	124.00	11	11
4	F	75.6	82	60.5	31	28	35.4	33.4	27.4	25.3	16.20	386.00	28	24
5	M	67.3	77.2	40.3	46.4	35.6	66.1	35.2	34.5	26.1	8.97	220.00	11	8
6	F	78.7	84.3	61.1	24.9	21.1	38.4	75.2	69.6	86.7	1.46	31.10	11	6
7	F	81.6	87.6	78.6	37.5	17	55	92.2	94.7	89.3	6.53	2880.00	17	12
8	F	57.6	68	32.3	44.4	34.1	85.8	34.3	33.3	21.7	1.84	50.40	13	7
9	F	46	59.1	31.4	50.8	38.6	59.9	91.7	93.9	76.9	15.40	1460.00	20	13
10	F	46.6	56.1	23.2	30.1	26.4	42.3	50.3	51.3	24.5	8.03	52.50	27	24
11	F	61.1	71.4	33.2	25.3	21.7	38.7	60.7	51.2	58.1	23.80	325.00	18	15
12	F	53.7	68.5	33.8	40.6	34.7	48.3	82.1	87.1	55.4	2.90	<20.00	13	12
13	F	53	66.2	32.9	65	58.6	77.5	89.6	92.6	80.5	8.06	467.00	8	6
14	M	49.6	62.3	24	50.3	42.5	61.5	92.2	93.2	81.9	1.31	30.50	5	5
15	F	98.3	99.4	97.9	39.4	22.6	49.5	76.1	73.6	69.2	6.37	306.00	14	13
16	F	51.6	64.8	17.8	49.1	37.3	73.7	18.4	18.7	12.3	<1.00	<20.00	8	5
17	F	70.1	78.1	53.6	27	22.8	36.5	59.7	62.7	33.3	2.53	32.20	21	13
18	F	46.2	61.9	18.7	22.1	17.7	35.4	79.9	83.7	69.2	36.20	60.40	16	13
19	F	54.6	58.8	40	22.8	15.9	39	72.9	72.6	63.4	2.47	775.00	17	5
20	F	45.3	61.3	35.2	65.7	54.7	73.6	89.3	90	79.1	<1.00	331.00	8	8
21	M	52.3	72.4	27.2	43.7	34.5	52.9	79.2	81.3	52.3	1.04	<20.00	7	5

## Sheet: control
	gender	CD3+BTLA+/CD3+	CD4+BTLA+/CD4+CD3+	CD8+BTLA+/CD8+CD3+	light+CD3+/CD3+	Light+CD4+/CD4+CD3+	Light+CD8+/CD8+CD3+	CD3+HVEM+/CD3	CD4+HVEM+/CD4+CD3+	CD8+HVEM+/CD8+CD3+	CD160+CD3+/CD3+	CD160+CD4+/CD3+CD4+	CD160+CD8+/CD3+CD8+	light+CD3+/CD3+	Light+CD4+/CD4+CD3+	Light+CD8+/CD8+CD3+	CD4+CD25HIGH/LYM	HVEM+CD4+CD25high/CD4+CD25high	CD4+CD25+FoxP3+/CD4+	CD8+CD28-/CD8+	PD-1+CD3+/LYM	PD-1+CD4+/LYM	PD-1+CD8+/LYM	CD152+CD3+/LYM	CD152+CD4+/LYM	CD152+CD8+/LYM	CD152+CD4+CD25high/CD4	PD-1+CD4+CD25high/CD4
1	F	41.7	49.3	22.4	78.6	75.9	90	99.7	100	91.5	4.7	0.2	5.8	78.6	75.9	90	2.3	72.4	5.1	74.6	4.6	3.7	1.1	10.1	8.8	0.9	5.3	1.1
2	F	47.2	65.6	27.9	71.9	62.7	84.5	99.4	98.7	92.3	6.5	0.1	9.7	71.9	62.7	84.5	1.5	67	1.6	46	5.8	5.1	1.5	11.6	10.1	0.7	2.3	1.1
3	F	35.1	47.7	20.5	77.8	67.3	88.2	99	100	98	15.4	0.2	19	77.8	67.3	88.2	0.9	39.7	1.4	73.3	2.3	2	0.6	8.3	6.9	0.9	1.8	0.1
4	F	24.7	33.1	14.7	74.6	60.1	90.1	99.8	100	92.7	5.9	0.1	7.6	74.6	60.1	90.1	1.5	52.5	3.3	41	4.1	3.8	0.6	16	14.6	1	3.3	0.6
5	F	50.9	60.7	39.5	73.5	61	86.9	59.6	92.1	18.3	7.5	2.3	9.6	73.5	61	86.9	0.7	45.5	1.9	80.6	4.2	3	1.5	19.9	6.6	12.2	4.5	0.5
6	F	65.8	78.4	49.5	78.7	70.5	89.2	98.3	93.2	91.2	3.1	0.1	3.6	78.7	70.5	89.2	1	78.1	1.3	69.6	6.8	5.8	2	10.8	8.6	1.7	3.5	0.4
7	F	37.8	48.6	22.9	83	76.9	91.7	88.9	97.7	75.1	8.7	0.1	5.7	83	76.9	91.7	1.5	84.4	0.7	48.2	2.4	1.9	0.7	15.4	14.2	0.7	3.8	0.2
8	F	51.1	63.3	27.7	71.4	61.4	84	95.3	97.3	87.8	10	0.3	19.1	71.4	61.4	84	1.5	78.9	5.3	61.7	4.2	3.1	1.4	9.6	7.3	1.9	5.3	3.2
9	F	43.9	56.9	26.7	66	53.9	81.2	94.2	99.1	85.1	8.8	0	14.5	66	53.9	81.2	0.8	53.6	0.6	60.9	4.6	3.2	1.7	3.4	1.9	1.2	1.9	0.2
10	F	32.5	51.4	18.7	75.9	54.2	90.9	88.2	97.7	75.1	15	0.1	22.7	75.9	54.2	90.9	1	82.9	1.9	45	5	3.2	1.7	3.4	1.9	1.2	2.2	0.1
11	F	42.7	59.7	29.8	66	51.7	81.4	95.5	96.9	87.8	6.8	0	7.1	66	51.7	81.4	0.4	65.9	1.6	69.8	2.3	2	0.6	3.1	2	1.2	2.7	1.4
12	F	57.7	76.3	33.4	80.7	74.3	92.5	99.7	100	96.5	4.6	0.3	8.1	80.7	74.3	92.5	0.6	96.6	1.6	62.1	4.1	3.8	0.6	6.4	4.4	1.3	1.4	0.8
13	F	29.2	50.1	19.3	75	58.1	84.5	99.4	98.7	91.4	5.1	0	4.9	75	58.1	84.5	0.3	57.6	1.2	58.8	4.2	3.1	1.4	11.1	8.9	1	1.6	0.4
14	F	48	56	34.2	71.7	64.7	90.1	99	100	98	22.1	0	27.6	71.7	64.7	90.1	1.3	62.3	1.3	77.2	6.8	5.8	2	11.5	9.9	0.8	2.2	0.6
15	F	39.5	52.3	23.3	74.7	59.6	87.1	99.8	100	92.3	11.1	0	15.7	74.7	59.6	87.1	1.1	65.6	1.1	71.7	2.4	1.8	0.8	8.3	6.8	0.9	1.9	0.9
16	F	54	63.3	36.9	76.6	71.6	87.1	59.6	92.6	43.2	4.8	0	7.5	76.6	71.6	87.1	3.1	71.1	1.7	32	4.2	3.1	1.4	16	14.7	0.8	1.8	1
17	F	47.2	54.3	30.2	59.1	47.1	76.5	78.1	92.1	88.2	1.6	0	2.1	59.1	47.1	76.5	0.7	81.4	1.1	39.2	4.6	3.5	1.1	19.9	6.5	12.2	3.8	0.9
18	F	30.1	31.3	20.7	85	82.4	91.4	88.2	97.7	94.1	4.5	0.1	6.2	85	82.4	91.4	0.6	87	1.6	66.8	5.8	5.1	1.5	10.2	7.6	1.8	4.5	0.5
19	F	39	51.7	18.4	76.8	68.5	87.3	95.3	97.3	87.8	5.2	0.1	7.8	76.8	68.5	87.3	0.7	79.1	0.7	43.2	2.3	2	0.6	15.4	13.2	1.2	4.2	0.5
20	F	37.5	50.4	23.4	70.2	64	79.6	93.6	99.3	82.3	10.7	0.1	11.7	70.2	64	79.6	0.4	85.7	1.2	57.9	4.1	3.8	0.6	9.7	7.3	1.9	3.9	1.1
21	F	51.2	64	28.9	74.2	63.6	92.6	88.2	97.7	95.4	6.5	0	8.1	74.2	63.6	92.6	1	74.1	3.1	56.3	4.2	3.1	1.4	3.8	2	1.2	2.6	1
22	F	53.4	64.9	28.3	67.4	56.4	84.6	95.5	96.9	87.8	4.2	0.1	5	67.4	56.4	84.6	1.2	83.3	0.4	52.6	6.8	5.8	2	10.1	8.8	0.9	2.2	0.6
23	F	37.9	43.5	26	73.5	68.7	86.4	99.7	100	91.3	8.9	0	11	73.5	68.7	86.4	1.4	80.2	0.3	49.9	2.4	1.9	0.7	11.6	10.1	0.7	2.8	0.5
24	M	59.4	62.8	44.4	61.1	53.8	74.3	99.4	98.7	88.1	3.8	0	3.7	61.1	53.8	74.3	2	72.4	1.1	61.2	4.6	3.7	1.1	8.3	6.9	0.9	1.5	0.4
25	M	36.7	29.8	20.8	78.4	68.2	91.2	98.1	98.2	86	2.1	0	2.7	78.4	68.2	91.2	1	74.6	0.4	27.2	5.8	5.1	1.5	16	14.6	1	3.9	0.3
26	M	54.8	60.1	41.7	78.7	74.1	85.8	99.8	99.1	87.8	4.8	0	6.3	78.7	74.1	85.8	0.8	85.4	1.2	45	2.3	2	0.6	19.8	6.5	12.2	1.3	0.5
27	M	42	48.9	28.5	86	78.8	93.9	85.2	90.2	80.2	13.2	0.2	20.1	86	78.8	93.9	0.4	71.4	0.2	44.9	4.1	3.8	0.6	10.8	8.6	1.7	2.9	0.2
28	M	44.7	47.3	41.9	76.4	69.7	86.5	88.2	92.3	82.5	9.2	0	11.8	76.4	69.7	86.5	1.3	75.9	0.4	60.1	2.3	2	0.6	15.5	13.8	0.7	2.8	0.2
29	M	39.9	47.3	26.3	60.3	48.6	76.4	95	98.3	86.8	4.7	0	7	60.3	48.6	76.4	0.5	66.7	1.1	60	6.8	5.1	2	9.6	7.2	1.9	2.7	0.7
30	F	61.9	69.2	36	29.8	26.5	35.8	95.3	97.3	87.8	6.8	0.1	6.5	29.8	26.5	35.8	0.5	83.3		57.7	2.4	1.6	0.7	3.4	1.9	1.2	2.2	0.8
